# Supplementary material for: Towards a Unified Terminology for Implant-Influenced Fractures: Implications for Musculoskeletal and Muscle–Implant Interaction Research
Source: Muscles. 2026 Jan 15;5(1):7. doi: 10.3390/muscles5010007 (PMC12821675; doi:10.3390/muscles5010007)
Supplement: Supplementary file 1 [file muscles-05-00007-s001.zip]

Archive with 1 entries (1 files):
- muscles-4006710-supplementary.pdf
